# Supplementary material for: A Vaccine Strategy Based on the Identification of an Annular Ganglioside Binding Motif in Monkeypox Virus Protein E8L
Source: Viruses. 2022 Nov 16;14(11):2531. doi: 10.3390/v14112531 (PMC9693861; doi:10.3390/v14112531)
Supplement: Supplementary file 1 [file viruses-14-02531-s001.zip]

Archive with 1 entries (1 files):
- viruses-1987044-supplementary.pdf
